# Supplementary material for: Applications of dry chain technology to maintain high seed viability in tropical climates
Source: PeerJ. 2024 Oct 11;12:e18146. doi: 10.7717/peerj.18146 (PMC11472788; doi:10.7717/peerj.18146)
Supplement: Table S2 [file peerj-12-18146-s002.csv]

Supplementary table II: Raw data of the accelerated ageing experiment
Accession	Seed Lot	Germinated seeds	Sown seeds	Days of ageing
31977	GB	30	30	0
31977	AF	27	29	0
31979	GB	27	30	0
31979	AF	27	28	0
31995	GB	30	30	0
31995	AF	29	30	0
32008	GB	28	30	0
32008	AF	29	30	0
32012	GB	29	29	0
32012	AF	28	30	0
32019	GB	30	30	0
32019	AF	29	30	0
32037	GB	29	30	0
32037	AF	29	30	0
32040	GB	30	30	0
32040	AF	30	30	0
32044	GB	29	30	0
32044	AF	28	30	0
32064	GB	29	30	0
32064	AF	30	30	0
32070	GB	30	30	0
32070	AF	29	30	0
32120	GB	29	30	0
32120	AF	29	30	0
31977	GB	26	30	9
31977	AF	26	30	9
31979	GB	20	30	9
31979	AF	21	30	9
31995	GB	29	30	9
31995	AF	29	30	9
32008	GB	26	30	9
32008	AF	22	30	9
32012	GB	27	30	9
32012	AF	28	30	9
32019	GB	25	30	9
32019	AF	26	30	9
32037	GB	30	30	9
32037	AF	28	30	9
32040	GB	30	30	9
32040	AF	29	30	9
32044	GB	28	30	9
32044	AF	22	30	9
32064	GB	29	30	9
32064	AF	30	30	9
32070	GB	28	30	9
32070	AF	30	30	9
32120	GB	30	30	9
32120	AF	28	30	9
31977	GB	10	30	21
31977	AF	11	30	21
31979	GB	6	30	21
31979	AF	5	30	21
31995	GB	4	30	21
31995	AF	8	30	21
32008	GB	5	30	21
32008	AF	6	30	21
32012	GB	16	30	21
32012	AF	19	30	21
32019	GB	12	30	21
32019	AF	10	30	21
32037	GB	11	30	21
32037	AF	12	30	21
32040	GB	4	30	21
32040	AF	3	30	21
32044	GB	3	30	21
32044	AF	3	30	21
32064	GB	11	30	21
32064	AF	16	30	21
32070	GB	16	30	21
32070	AF	11	30	21
32120	GB	18	30	21
32120	AF	12	30	21
31977	GB	4	30	28
31977	AF	3	30	28
31979	GB	0	30	28
31979	AF	2	30	28
31995	GB	3	30	28
31995	AF	3	30	28
32008	GB	3	30	28
32008	AF	1	30	28
32012	GB	12	30	28
32012	AF	5	30	28
32019	GB	10	30	28
32019	AF	9	30	28
32037	GB	4	30	28
32037	AF	8	30	28
32040	GB	0	30	28
32040	AF	1	30	28
32044	GB	2	30	28
32044	AF	1	30	28
32064	GB	8	30	28
32064	AF	9	30	28
32070	GB	9	30	28
32070	AF	13	30	28
32120	GB	16	30	28
32120	AF	11	30	28
31977	GB	0	30	37
31977	AF	0	30	37
31979	GB	0	30	37
31979	AF	0	30	37
31995	GB	0	30	37
31995	AF	0	30	37
32008	GB	2	30	37
32008	AF	0	30	37
32012	GB	1	30	37
32012	AF	2	30	37
32019	GB	0	30	37
32019	AF	1	30	37
32037	GB	1	30	37
32037	AF	1	30	37
32040	GB	0	30	37
32040	AF	0	30	37
32044	GB	0	30	37
32044	AF	0	30	37
32064	GB	1	30	37
32064	AF	3	30	37
32070	GB	1	30	37
32070	AF	2	30	37
32120	GB	4	30	37
32120	AF	4	30	37
31977	GB	0	30	44
31977	AF	0	30	44
31979	GB	0	30	44
31979	AF	0	30	44
31995	GB	0	30	44
31995	AF	0	30	44
32008	GB	0	30	44
32008	AF	1	30	44
32012	GB	1	30	44
32012	AF	1	30	44
32019	GB	0	30	44
32019	AF	0	30	44
32037	GB	0	30	44
32037	AF	0	30	44
32040	GB	0	30	44
32040	AF	0	30	44
32044	GB	0	30	44
32044	AF	0	30	44
32064	GB	0	30	44
32064	AF	0	30	44
32070	GB	1	30	44
32070	AF	0	27	44
32120	GB	1	29	44
32120	AF	2	30	44
